# Supplementary material for: Dynamics of Glycemic Status and Glucose Metabolism Markers 12 Months After Coronary Artery Bypass Grafting and Their Relationship with the Annual Prognosis of Patients
Source: J Clin Med. 2025 Jan 8;14(2):351. doi: 10.3390/jcm14020351 (PMC11765603; doi:10.3390/jcm14020351)
Supplement: Supplementary file 1 [file jcm-14-00351-s001.zip]

Archive with 1 entries (1 files):
- jcm-3371308-supplementary.pdf
